# Supplementary material for: Simulating CXCR5 Dynamics in Complex Tissue Microenvironments
Source: Front Immunol. 2021 Sep 7;12:703088. doi: 10.3389/fimmu.2021.703088 (PMC8452942; doi:10.3389/fimmu.2021.703088)
Supplement: Supplementary file 3 [file DataSheet_3.zip]

Archive with 6 entries (5 files):
- argumentation/
- __MACOSX/._argumentation
- argumentation/FileS4_PlatformModelArgument.xml
- __MACOSX/argumentation/._FileS4_PlatformModelArgument.xml
- argumentation/FileS3_ DomainModelArgument.xml
- __MACOSX/argumentation/._FileS3_ DomainModelArgument.xml
