# Supplementary material for: Simulating CXCR5 Dynamics in Complex Tissue Microenvironments
Source: Front Immunol. 2021 Sep 7;12:703088. doi: 10.3389/fimmu.2021.703088 (PMC8452942; doi:10.3389/fimmu.2021.703088)
Supplement: Supplementary file 3 [file DataSheet_3.zip › argumentation/FileS4_PlatformModelArgument.xml]

<?xml version="1.0" encoding="UTF-8"?>
<argument>
  <node id="0" nodetype="strategy" x="29300" y="169217" collapsed="false" undeveloped="false">
    <name>Strategy 1.2</name>
    <description><![CDATA[<p>Argue that our software implementation of each</p><p>module achieves its desired functionality</p><p></p><p></p>]]></description>
  </node>
  <node id="1" nodetype="goal" x="21994" y="168989" collapsed="false" undeveloped="false">
    <name>Claim 1.1.1</name>
    <description><![CDATA[<p>The system we use for modelling diffusion in</p><p>a discrete environment is a fit for purpose</p><p>representation of chemokine diffusion in vivo</p>]]></description>
  </node>
  <node id="2" nodetype="goal" x="27396" y="168804" collapsed="false" undeveloped="false">
    <name>Claim 1.2.1</name>
    <description><![CDATA[<p>The system of ordinary differential equations we</p><p>have implemented is capable of describing high</p><p>levels&nbsp;of surface receptor expression in a low</p><p>ligand environment&nbsp;and low levels of surface</p><p>receptor expression in a&nbsp;high ligand environment.</p>]]></description>
  </node>
  <node id="3" nodetype="strategy" x="23832" y="169479" collapsed="false" undeveloped="false">
    <name>Strategy 1.1</name>
    <description><![CDATA[<p>Argue that the techniques we have used</p><p>to model each phenomenon of interest are</p><p>appropriate,&nbsp;in light of our research question.</p>]]></description>
  </node>
  <node id="4" nodetype="assumption" x="28513" y="170099" collapsed="false" undeveloped="false">
    <name>Assumption 2</name>
    <description><![CDATA[<p>Acceptance test-driven development is a rigorous</p><p>development&nbsp;methodology allowing constant</p><p>testing and refining. By&nbsp;employing this approach</p><p>we hope to mitigate errors and to reduce</p><p>the time and resource penalties associated</p><p>with finding errors at computationally costly</p><p>global analyses</p><p></p><p></p><p><strong>Pitt-Francis, Joe et al. &ldquo;Chaste: A Test-Driven </strong></p><p><strong>Approach to Software Development for Biological </strong></p><p><strong>Modelling.&rdquo; Computer Physics Communications, </strong></p><p><strong>40 YEARS OF CPC: A celebratory issue focused </strong></p><p><strong>on quality software for high performance, grid and </strong></p><p><strong>novel computing architectures, 180, no. 12 (December </strong></p><p><strong>2009): 2452&ndash;71. doi:10.1016/j.cpc.2009.07.019.</strong></p>]]></description>
  </node>
  <node id="5" nodetype="goal" x="26903" y="170226" collapsed="false" undeveloped="false">
    <name>Claim 1</name>
    <description><![CDATA[<p></p><p><span style="font-size: 18px;">The platform model is a fit for purpose representation</span></p><p><span style="font-size: 18px;">of the biological concepts captured in the domain model</span></p><p><span style="font-size: 18px;"></span></p><p></p><p></p>]]></description>
  </node>
  <node id="6" nodetype="context" x="28709" y="169144" collapsed="false" undeveloped="false">
    <name>development of test cases</name>
    <description><![CDATA[<p>Prior&nbsp;to development a set of acceptance test</p><p>cases are&nbsp;developed which&nbsp;defines the functional</p><p>requirements of the system. Automated test&nbsp;is</p><p>written and runbimmediately to show that the test&nbsp;</p><p>fails&nbsp;in the&nbsp;absence of new code. For each acceptance</p><p>test unit and integration&nbsp;tests are then developed,</p><p>Code is then&nbsp;written and if the update code passes</p><p>all associated tests then&nbsp;development progresses on to</p><p><span style="font-size: 18px;">next acceptance test within the system hierarchy.</span></p><p></p><p></p>]]></description>
  </node>
  <node id="7" nodetype="strategy" x="25186" y="171291" collapsed="false" undeveloped="false">
    <name>Strategy 1.3</name>
    <description><![CDATA[<p>Argue that the algorithms are capable of&nbsp;</p><p>providing quantitiatively similar behaviours&nbsp;</p><p>to those measured in vivo.</p>]]></description>
  </node>
  <node id="8" nodetype="strategy" x="28245" y="171269" collapsed="false" undeveloped="false">
    <name>Strategy 1.4</name>
    <description><![CDATA[<p>Argue that we have identified areas of uncertainty within the</p><p>model&nbsp;and tried to reduce this uncertainty where possible</p><p></p>]]></description>
  </node>
  <node id="9" nodetype="goal" x="28247" y="168817" collapsed="false" undeveloped="false">
    <name>Claim 1.2.2</name>
    <description><![CDATA[<p>Our implementation of the vector model in <strong>claim</strong></p><p><strong>1.1.3</strong>&nbsp;is capable of&nbsp;detecting chemotactic gradients</p><p>in silico</p>]]></description>
  </node>
  <node id="10" nodetype="goal" x="23215" y="168998" collapsed="false" undeveloped="false">
    <name>Claim 1.1.2</name>
    <description><![CDATA[<p>With respect to our research question B cells</p><p><span style="font-size: 18px;">are most appropriately modelled as agents</span></p>]]></description>
  </node>
  <node id="11" nodetype="goal" x="25150" y="169030" collapsed="false" undeveloped="false">
    <name>Claim 1.1.4</name>
    <description><![CDATA[<p>With respect to our research question stromal</p><p>cell networks can be modelled as a graph of</p><p>nodes and edges</p>]]></description>
  </node>
  <node id="12" nodetype="strategy" x="21983" y="168700" collapsed="false" undeveloped="false">
    <name>Strategy 1.1.1</name>
    <description><![CDATA[<p>We model chemokine using a partial differential</p><p>equation as described in:</p><p><strong>Grajdeanu Adrian. "Modeling</strong></p><p><strong>diffusion&nbsp;</strong><strong>in a discrete&nbsp;</strong><strong>environment".</strong></p><p><strong>George Mason&nbsp;</strong><strong>University technical&nbsp;</strong></p><p><strong>report series. 2007</strong></p>]]></description>
  </node>
  <node id="13" nodetype="goal" x="24434" y="169015" collapsed="false" undeveloped="false">
    <name>Claim 1.1.3</name>
    <description><![CDATA[<p><span style="font-size: 18px;">The system we use to model intracellular</span></p><p><span style="font-size: 18px;">processes provide a fit for purpose representation</span></p><p><span style="font-size: 18px;">of the molecular&nbsp;</span>components of a B cell which</p><p>regulate migration in vivo</p><p></p>]]></description>
  </node>
  <node id="14" nodetype="goal" x="29630" y="168811" collapsed="false" undeveloped="false">
    <name>Claim 1.2.4</name>
    <description><![CDATA[<p>A B cell or stromal cell&nbsp;can enter any state specified</p><p>in the platform state machine diagram provided</p><p>it meets&nbsp;the relevant criteria</p>]]></description>
  </node>
  <node id="15" nodetype="solution" x="27587" y="168193" collapsed="false" undeveloped="false">
    <name></name>
    <description><![CDATA[<p>The system of ODEs was solved using</p><p>a 4th order Runge Kutta scheme. Model</p><p>output&nbsp;using a&nbsp;stepsize of one second&nbsp;</p><p>showed no statistically, significant difference</p><p>to output obtained with a stepsize of one</p><p>millisecond.</p>]]></description>
  </node>
  <node id="16" nodetype="solution" x="27136" y="172051" collapsed="false" undeveloped="false">
    <name></name>
    <description><![CDATA[<p>A-tests from an aleatory uncertainty analysis&nbsp;</p><p>show that 50 runs are required to give a&nbsp;</p><p>representative simulation output to detect</p><p>medium effects while the simulation must</p><p>be run 200 times to detect small effects</p><p></p><p></p><p><strong>Alden, Kieran, et al. &ldquo;Spartan: A Comprehensive </strong></p><p><strong>Tool for Understanding Uncertainty in Simulations </strong></p><p><strong>of Biological Systems.&rdquo; PLoS Comput Biol 9, no. 2 </strong></p><p><strong>(February 28, 2013): e1002916. doi:10.1371/journal.</strong></p><p><strong>pcbi.1002916.</strong></p>]]></description>
  </node>
  <node id="17" nodetype="solution" x="24409" y="172276" collapsed="false" undeveloped="false">
    <name></name>
    <description><![CDATA[<p>Details of the algorithm are presented</p><p>in the supplementary information</p><p></p><p>Run the automated tests:</p><p></p><p>testEdgeLength();</p><p>testEdgeCount();</p><p>testCellCount();</p>]]></description>
  </node>
  <node id="18" nodetype="strategy" x="30214" y="168680" collapsed="false" undeveloped="false">
    <name>Strategy 1.2.5.1</name>
    <description><![CDATA[<p>Chemokine cannot diffuse until it is secreted</p>]]></description>
  </node>
  <node id="19" nodetype="solution" x="21979" y="168318" collapsed="false" undeveloped="false">
    <name></name>
    <description><![CDATA[<p>The algorithm is suitable as it accounts</p><p>for the anisotropic&nbsp;bias&nbsp;introduced&nbsp;by</p><p>a discretising grid. It&nbsp;also allows chemokine</p><p>to diffuse to&nbsp;an&nbsp;arbritrary number of surrounding&nbsp;</p><p>gridspaces.&nbsp;</p>]]></description>
  </node>
  <node id="20" nodetype="goal" x="27864" y="171692" collapsed="false" undeveloped="false">
    <name>Claim 1.4.2</name>
    <description><![CDATA[<p>Modelling a very specific&nbsp;experimental system will</p><p>provide&nbsp;a better mapping&nbsp;between the model and</p><p>the physical&nbsp;system.&nbsp;</p>]]></description>
  </node>
  <node id="21" nodetype="solution" x="23205" y="168654" collapsed="false" undeveloped="false">
    <name></name>
    <description><![CDATA[<p><strong>Cosgrove, J,&nbsp;<em>et al</em>. &ldquo;Agent-Based Modeling</strong></p><p><strong>in&nbsp;</strong><strong>Systems Pharmacology.&rdquo; CPT:</strong></p><p><strong>Pharmacometrics&nbsp;</strong><strong>&amp; Systems Pharmacology</strong></p><p><strong>(2015).</strong></p>]]></description>
  </node>
  <node id="22" nodetype="goal" x="29345" y="171687" collapsed="false" undeveloped="false">
    <name>Claim 1.4.4</name>
    <description><![CDATA[<p>We have employed a principled design approach</p><p>and agile programming techniques to improve the&nbsp;</p><p>quality of our software and facilitate software</p><p>repurposing.</p><p></p>]]></description>
  </node>
  <node id="23" nodetype="goal" x="24349" y="171695" collapsed="false" undeveloped="false">
    <name>Claim 1.3.2</name>
    <description><![CDATA[<p>Generation of in silico&nbsp;stromal cell networks was</p><p>informed by the approach detailed in:</p><p></p><p><strong>Kislitsyn, Alexey et al&nbsp;. &ldquo;Computational&nbsp;Approach </strong></p><p><strong>to 3D Modeling of the Lymph Node Geometry.&rdquo;</strong></p><p><strong>Computation 3, no. 2 (May 22, 2015): 222&ndash;34. doi:</strong></p><p><strong>10.3390/computation3020222.</strong></p><p></p>]]></description>
  </node>
  <node id="24" nodetype="goal" x="23589" y="171717" collapsed="false" undeveloped="false">
    <name>Claim 1.3.1</name>
    <description><![CDATA[<p>lymphcoyte numbers match</p><p>what we observe in vivo</p>]]></description>
  </node>
  <node id="25" nodetype="strategy" x="30743" y="168678" collapsed="false" undeveloped="false">
    <name>Strategy 1.2.5.2</name>
    <description><![CDATA[<p><span style="font-size: 18px;">The algorithm satisfies the courant condition</span></p>]]></description>
  </node>
  <node id="26" nodetype="goal" x="27376" y="171686" collapsed="false" undeveloped="false">
    <name>Claim 1.4.1</name>
    <description><![CDATA[<p>We have quantified aleatory uncertainty</p><p>to determine the number of runs required</p><p>to give a representative result</p><p></p><p></p>]]></description>
  </node>
  <node id="27" nodetype="strategy" x="24427" y="168762" collapsed="false" undeveloped="false">
    <name>Strategy 1.1.3</name>
    <description><![CDATA[<p>The system developed by Lin&nbsp;et al is a suitable</p><p>approach for modelling intracellular components.</p><p>We have further updated this&nbsp;model, as&nbsp;we account</p><p>for the relationship between&nbsp;cell speed and cell</p><p>persistence and also account for migration in&nbsp;a</p><p>dense environment where cells may collide with</p><p>one another.</p>]]></description>
  </node>
  <node id="28" nodetype="solution" x="30827" y="168361" collapsed="false" undeveloped="false">
    <name></name>
    <description><![CDATA[<p>Run test:</p><p></p><p>testCourantCondition();</p>]]></description>
  </node>
  <node id="29" nodetype="assumption" x="23787" y="169004" collapsed="false" undeveloped="false">
    <name></name>
    <description><![CDATA[<p>We hypothesise that B cells require a functional</p><p>gradient in order to migrate chemotactically.</p><p>Additionally, dynamic regulation of sensitivity</p><p>to chemokine ligand through dynamic receptor</p><p>expression is a key mechanism regulating</p><p>migration&nbsp;in vivo.&nbsp;</p>]]></description>
  </node>
  <node id="30" nodetype="solution" x="30217" y="168324" collapsed="false" undeveloped="false">
    <name></name>
    <description><![CDATA[<p>Chemokines are updated on the schedule</p><p>after stromal cells to ensure that&nbsp;chemokine</p><p>can only diffuse&nbsp;after it is secreted.</p>]]></description>
  </node>
  <node id="31" nodetype="goal" x="31464" y="168883" collapsed="false" undeveloped="false">
    <name>Claim 1.2.5</name>
    <description><![CDATA[<p>The diffusion algorithm is stable within</p><p>specified boundary conditions</p><p></p>]]></description>
  </node>
  <node id="32" nodetype="solution" x="28937" y="172123" collapsed="false" undeveloped="false">
    <name></name>
    <description><![CDATA[<p>We have reduced model parameters</p><p>where possible and have fitted the data</p><p>to WT B-cell migration patterns and</p><p>validated&nbsp;this calibration against</p><p>CXCR5-/-&nbsp;B-cell migration patterns</p>]]></description>
  </node>
  <node id="33" nodetype="goal" x="29048" y="168829" collapsed="false" undeveloped="false">
    <name>Claim 1.2.3</name>
    <description><![CDATA[<p>B-agents can undergo transient periods of</p><p>chemotactic&nbsp;and random migration</p>]]></description>
  </node>
  <node id="34" nodetype="strategy" x="31961" y="168650" collapsed="false" undeveloped="false">
    <name>Strategy 1.2.5.3</name>
    <description><![CDATA[<p>Test that the input diffusion coefficient into the&nbsp;</p><p>algorithm leads to the&nbsp;expected value</p><p>of the&nbsp;mean-squared displacement.</p>]]></description>
  </node>
  <node id="35" nodetype="solution" x="26014" y="172451" collapsed="false" undeveloped="false">
    <name></name>
    <description><![CDATA[<p>This data is provided in the</p><p>supplementary information</p>]]></description>
  </node>
  <node id="36" nodetype="solution" x="24401" y="168282" collapsed="false" undeveloped="false">
    <name></name>
    <description><![CDATA[<p><strong>Wu, Dan, and Francis Lin. &ldquo;Modeling Cell Gradient</strong></p><p><strong>Sensing and Migration in Competing Chemoattractant</strong></p><p><strong>Fields.&rdquo; PLoS ONE 6, no. 4 (April 29, 2011): e18805.</strong></p><p><strong>doi:10.1371/journal.pone.0018805.</strong></p><p><strong></strong></p><p><strong>Maiuri, Paolo, et al. &ldquo;Actin Flows Mediate a</strong></p><p><strong>Universal&nbsp;</strong><strong>Coupling between Cell Speed and</strong></p><p><strong>Cell Persistence.&rdquo;&nbsp;</strong><strong>Cell 161, no. 2 (April 9, 2015)</strong></p><p><strong>: 374&ndash;86. doi:10.1016/j.</strong><strong>cell.2015.01.056.</strong></p><p></p><p></p><p><strong>Dyson, Louise, and Ruth E. Baker. &ldquo;The</strong></p><p><strong>Importance of Volume&nbsp;</strong><strong>Exclusion in Modelling</strong></p><p><strong>Cellular Migration.&rdquo; Journal of Mathematical</strong></p><p><strong>Biology 71, no. 3 (September 28, 2014): 691&ndash;711.</strong></p><p><strong>doi:10.1007/</strong><strong>s00285-014-0829-0.</strong></p>]]></description>
  </node>
  <node id="37" nodetype="goal" x="25926" y="171654" collapsed="false" undeveloped="false">
    <name>Claim 1.3.3</name>
    <description><![CDATA[<p>In silico WT B cell migration pattens showed</p><p>no statistically significant difference to in vivo</p><p>migration patterns taken from&nbsp;</p><p></p><p></p><p><strong>Coelho, Fernanda M. et al. &ldquo;Naive B-Cell </strong></p><p><strong>Trafficking Is Shaped by Local Chemokine </strong></p><p><strong>Availability and LFA-1&ndash;independent Stromal </strong></p><p><strong>Interactions.&rdquo; Blood 121, no. 20 (May 16, 2013): </strong></p><p><strong>4101&ndash;9. doi:10.1182/blood-2012-10-465336.</strong></p><p></p>]]></description>
  </node>
  <node id="38" nodetype="solution" x="32072" y="168422" collapsed="false" undeveloped="false">
    <name></name>
    <description><![CDATA[<p>Run test:</p><p></p><p>testMeanSquare();</p>]]></description>
  </node>
  <node id="39" nodetype="assumption" x="27669" y="170363" collapsed="false" undeveloped="false">
    <name>Assumption 3</name>
    <description><![CDATA[<p>Modularisation of software architecture</p><p>will facilitate an agile development approach</p><p>and promote low coupling and high cohesion</p><p>of software components.</p><p></p><p></p><p><strong>Baldwin, Carliss Y., and Kim B. Clark. Design </strong></p><p><strong>Rules, Vol. 1: The Power of Modularity. 4th </strong></p><p><strong>Printing edition. Cambridge, Mass: The MIT </strong></p><p><strong>Press, 2000.</strong></p><p></p><p></p>]]></description>
  </node>
  <node id="40" nodetype="assumption" x="27678" y="169942" collapsed="false" undeveloped="false">
    <name>Assumption 1</name>
    <description><![CDATA[<p>Adopting modern software engineering</p><p>practises will lead to the development of&nbsp;</p><p>higher quality software.</p><p></p><p><strong>Pitt-Francis, Joe et al. &ldquo;Chaste: Using Agile </strong></p><p><strong>Programming Techniques to Develop </strong></p><p><strong>Computational Biology Software.&rdquo; Philosophical </strong></p><p><strong>Transactions of the Royal Society of London A: </strong></p><p><strong>Mathematical, Physical and Engineering Sciences </strong></p><p><strong>366, no. 1878 (September 13, 2008): 3111&ndash;36. </strong></p><p><strong>doi:10.1098/rsta.2008.0096.</strong></p>]]></description>
  </node>
  <node id="41" nodetype="goal" x="26517" y="171667" collapsed="false" undeveloped="false">
    <name>Claim 1.3.4</name>
    <description><![CDATA[<p>In silico KO phenotypes match</p><p>those we observe in vivo</p><p><strong>Coelho, Fernanda M. et al. &ldquo;Naive B-Cell</strong></p><p><strong>Trafficking Is Shaped by Local Chemokine</strong></p><p><strong>Availability and LFA-1&ndash;independent Stromal</strong></p><p><strong>Interactions.&rdquo; Blood 121, no. 20 (May 16, 2013):</strong></p><p><strong>4101&ndash;9. doi:10.1182/blood-2012-10-465336.</strong></p>]]></description>
  </node>
  <node id="42" nodetype="solution" x="26613" y="172479" collapsed="false" undeveloped="false">
    <name></name>
    <description><![CDATA[<p>This data is provided in the</p><p>supplementary information</p>]]></description>
  </node>
  <node id="44" nodetype="solution" x="25102" y="168429" collapsed="false" undeveloped="false">
    <name></name>
    <description><![CDATA[<p>High resolution images of lymph node stroma</p><p>show&nbsp;a series of&nbsp;cells interconnected by dendrites.</p><p>Modelling stroma&nbsp;as a graph facilitates</p><p>mapping of&nbsp;<span style="font-size: 18px;">experimental mesaures of dendrite</span></p><p><span style="font-size: 18px;">length, number and size to our node and edge</span></p><p><span style="font-size: 18px;">based representation</span></p><p><span style="font-size: 18px;"></span></p><p></p><p><a href="http://www.mdpi.com/2079-3197/3/2/222" target="_blank">Kislitsyn, Alexey, et al. &ldquo;Computational Approach to</a></p><p><a href="http://www.mdpi.com/2079-3197/3/2/222" target="_blank">3D Modeling of the Lymph Node Geometry.&rdquo;Computation</a></p><p><a href="http://www.mdpi.com/2079-3197/3/2/222" target="_blank">3, no. 2 (May 22, 2015): 222&ndash;34.doi:10.3390/computation</a></p><p><a href="http://www.mdpi.com/2079-3197/3/2/222" target="_blank">3020222.</a></p>]]></description>
  </node>
  <node id="45" nodetype="strategy" x="27464" y="168593" collapsed="false" undeveloped="false">
    <name>Strategy 1.2.1</name>
    <description><![CDATA[<p>Test cases were developed to</p><p>ensure that total receptor levels&nbsp;</p><p>remain&nbsp;constant over time&nbsp;and</p><p>that they&nbsp;change in response&nbsp;to</p><p>differing&nbsp;ligand concentrations.</p>]]></description>
  </node>
  <node id="46" nodetype="context" x="32462" y="168651" collapsed="false" undeveloped="false">
    <name>Mean Squared Displacement</name>
    <description><![CDATA[<p>test case that the input&nbsp;diffusion coefficient leads</p><p>to the correct mean squared&nbsp;displacement</p><p>value of chemokine molecules.</p>]]></description>
  </node>
  <node id="48" nodetype="solution" x="27284" y="168235" collapsed="false" undeveloped="false">
    <name></name>
    <description><![CDATA[<p>Run the following tests:</p><p></p><p>testReceptorStepConservation();</p><p>testReceptorLevelsDynamic();</p>]]></description>
  </node>
  <node id="49" nodetype="strategy" x="28271" y="168585" collapsed="false" undeveloped="false">
    <name>Strategy 1.2.2</name>
    <description><![CDATA[<p>Test cases were designed to&nbsp;assess</p><p>whether&nbsp;a CXCR5&nbsp;expressing B-agent would</p><p>become CXCL13 sensitive&nbsp;in the</p><p>presence of a gradient. An additional test</p><p>case checks that a CXCR5 deficient cell</p><p>cannot&nbsp;enter a CXCL13 sensitive state</p>]]></description>
  </node>
  <node id="51" nodetype="solution" x="28325" y="168303" collapsed="false" undeveloped="false">
    <name></name>
    <description><![CDATA[<p>Run the following tests:</p><p></p><p>testGetMoveDirection();</p><p>testCXCL13SENSITIVE();</p><p>testNONCXCR5EXPRESSING</p><p>&nbsp; &nbsp; &nbsp; &nbsp; equalsDESENSITISED();</p>]]></description>
  </node>
  <node id="53" nodetype="strategy" x="32989" y="168658" collapsed="false" undeveloped="false">
    <name>Strategy 1.2.5.4</name>
    <description><![CDATA[<p>Test that in the absence of a decay rate and consumption</p><p>of chemokine via receptor internalisation</p><p>chemokine concetrations are conserved over time.</p>]]></description>
  </node>
  <node id="54" nodetype="goal" x="28680" y="171684" collapsed="false" undeveloped="false">
    <name>Claim 1.4.3</name>
    <description><![CDATA[<p>We have identified and addressed uncertainties</p><p>associated with simulation parameterisation</p><p>where possible</p>]]></description>
  </node>
  <node id="55" nodetype="solution" x="28428" y="172136" collapsed="false" undeveloped="false">
    <name></name>
    <description><![CDATA[<p>Parameter perturbation analyses performed</p><p>in SPARTAN quantified parameter sensitivity</p><p>facilitating interpretation of model outputs</p>]]></description>
  </node>
  <node id="56" nodetype="solution" x="33140" y="168455" collapsed="false" undeveloped="false">
    <name></name>
    <description><![CDATA[<p>Run test:</p><p></p><p>testConservation();</p>]]></description>
  </node>
  <node id="58" nodetype="strategy" x="29077" y="168643" collapsed="false" undeveloped="false">
    <name>Strategy 1.2.3</name>
    <description><![CDATA[<p>Test cases were developed to</p><p>check that a B-agents can undergo</p><p>periods of sensitivity&nbsp;and</p><p>insensitivity to ligand</p>]]></description>
  </node>
  <node id="59" nodetype="context" x="31216" y="168646" collapsed="false" undeveloped="false">
    <name>Courant condition</name>
    <description><![CDATA[<p>Specifically, we account for the fact that the speed</p><p>at which chemokine diffuses is limited by the time</p><p>step and the diffusion timestep by using an adaptive</p><p>timestep as described by Grajdeanu (2007).&nbsp;</p>]]></description>
  </node>
  <node id="60" nodetype="context" x="29844" y="169195" collapsed="false" undeveloped="false">
    <name>definition of desired functionality</name>
    <description><![CDATA[<p>The underlying codebase correctly</p><p>represents the algorithms detailed</p><p>in strategy 1.1<span style="font-size: 18px;">, as formalised</span></p><p>by test cases.</p><p></p><p></p><p></p><p></p>]]></description>
  </node>
  <node id="61" nodetype="context" x="26042" y="170205" collapsed="false" undeveloped="false">
    <name>definition of fit for purpose</name>
    <description><![CDATA[<p>The mathematical constructs employed can produce</p><p>emergent behaviours with no statistically significant&nbsp;</p><p>difference to in vivo measures of B-cell migration in</p><p>either wild-type or CXCR5-/- mice.</p><p></p>]]></description>
  </node>
  <node id="64" nodetype="solution" x="29089" y="168381" collapsed="false" undeveloped="false">
    <name></name>
    <description><![CDATA[<p>Run the following tests:</p><p></p><p>testTRANSIENTSENSITIVITY();</p>]]></description>
  </node>
  <node id="65" nodetype="justification" x="29936" y="171614" collapsed="false" undeveloped="false">
    <name></name>
    <description><![CDATA[<p>CoSMoS is a principled framework to support</p><p>the design, development and analysis of</p><p>complex systems models.</p><p></p><p>A modular software architecture will help</p><p>to promote&nbsp;looser coupling and higher</p><p>cohesion of underlying code.&nbsp;</p><p></p><p>Acceptance test-driven development and the</p><p>use of automated&nbsp;regression tests will mitigate</p><p>software&nbsp;errors and thus improve software</p><p>quality. We also reason that this approach</p><p>will also facilitate&nbsp;repurposing of the software</p><p>platform&nbsp;</p><p></p>]]></description>
  </node>
  <node id="68" nodetype="justification" x="21321" y="168732" collapsed="false" undeveloped="false">
    <name></name>
    <description><![CDATA[<p><span style="font-size: 18px;">We are interested&nbsp;</span>in the population levels effects</p><p>and spatial distribution of these molecules. A<span style="font-size: 18px;">s such,</span></p><p><span style="font-size: 18px;"> modelling them with a partial&nbsp;</span>differential equation is</p><p>appropriate.</p>]]></description>
  </node>
  <node id="69" nodetype="justification" x="22616" y="168904" collapsed="false" undeveloped="false">
    <name></name>
    <description><![CDATA[<p>The use of population based techniques</p><p>are not appropriate in this research context</p><p>as there are only small&nbsp;numbers&nbsp;of cognate</p><p>B-cells within a lymph&nbsp;node and so <span style="font-size: 18px;">stochastic&nbsp;</span></p><p><span style="font-size: 18px;">effects may affect&nbsp;</span><span style="font-size: 18px;">the emergent properties of </span></p><p><span style="font-size: 18px;">the system.</span>Furthermore, B cells are heterogeneous</p><p>in their&nbsp;CXCR5&nbsp;expression,&nbsp;orientation and</p><p>activation status with their&nbsp;migration patterns</p><p>largely influenced by their external environment.</p><p>We reason that agent-based models are the most</p><p>suitable&nbsp;techinque to explicitly account for both space</p><p>and&nbsp;heterogeneity.</p><p></p>]]></description>
  </node>
  <node id="78" nodetype="strategy" x="29663" y="168589" collapsed="false" undeveloped="false">
    <name>Strategy 1.2.4</name>
    <description><![CDATA[<p>Test cases were developed to check</p><p>that&nbsp;each agent could access each</p><p>state specified&nbsp;in the state machine</p><p>diagrams given the correct criteria had</p><p>been met. When passed incorrect data</p><p>the agents do not change state</p><p></p>]]></description>
  </node>
  <node id="79" nodetype="solution" x="29685" y="168305" collapsed="false" undeveloped="false">
    <name></name>
    <description><![CDATA[<p>Run the following tests:</p><p></p><p>testCXCL13SENSITIVE()</p><p>testNAIVE();</p><p>testPRIMED();</p><p>testCOLLIDED();</p><p>testNONCXCR5EXPRESSING();</p>]]></description>
  </node>
  <node id="80" nodetype="strategy" x="23507" y="171913" collapsed="false" undeveloped="false">
    <name>Strategy 1.3.1</name>
    <description><![CDATA[<p>B cell density was obtained by quantifying B</p><p>cells in the pLN and dividing that number by</p><p>the average number&nbsp;of follicles per pLN. We&nbsp;</p><p>seed the in silico follicle at 15% of this measured</p><p>density</p><p></p>]]></description>
  </node>
  <node id="81" nodetype="solution" x="23457" y="172417" collapsed="false" undeveloped="false">
    <name></name>
    <description><![CDATA[<p>We seed the in silico follicle at 15% of this measured density</p>]]></description>
  </node>
  <node id="82" nodetype="strategy" x="24335" y="171939" collapsed="false" undeveloped="false">
    <name>Strategy 1.3.2</name>
    <description><![CDATA[<p>We adapt this approach to account for network</p><p>topology and for the heterogeneous properties of&nbsp;</p><p>the different stromal cell subsets.</p><p></p><p>In silico stromal networks show no statistically significant</p><p>difference in their network properties in comparison with</p><p>in vivo networks</p><p></p><p></p>]]></description>
  </node>
  <node id="84" nodetype="strategy" x="25893" y="171964" collapsed="false" undeveloped="false">
    <name>Strategy 1.3.3</name>
    <description><![CDATA[<p>Once steady state had been reached, simulations</p><p>were run for the same duration as imaging (30 minutes)</p><p>experiments and cells were tracked continuously. From</p><p>this data the&nbsp;meandering index, speed and motility</p><p>coefficients were&nbsp;calculated. A shapiro test identified the</p><p>data as non-normal&nbsp;and thus a&nbsp;mann whitney</p><p>was used to test the hypothesis that the median values of</p><p>the two datasets were different.</p>]]></description>
  </node>
  <node id="85" nodetype="strategy" x="26486" y="171963" collapsed="false" undeveloped="false">
    <name>Strategy 1.3.4</name>
    <description><![CDATA[<p>Once steady state had been reached, simulations</p><p>were run for the same duration as imaging (30 minutes)</p><p>experiments and cells were tracked continuously. From</p><p>this data the&nbsp;meandering index, speed and motility</p><p>coefficients were&nbsp;calculated. A shapiro test identified the</p><p>data as non-normal&nbsp;and thus a Mann Whitney&nbsp;test</p><p>was used to test the hypothesis that the two datasets were</p><p>different.</p>]]></description>
  </node>
  <node id="86" nodetype="solution" x="27904" y="172050" collapsed="false" undeveloped="false">
    <name></name>
    <description><![CDATA[<p>Specifically we model the pLN of a</p><p>C57BL/6 mouse&nbsp;and data for the</p><p>cellular and tissue level components</p><p>weres obtained&nbsp;from direct measures of</p><p>this&nbsp;system&nbsp;where possible. In the</p><p>absence of direct&nbsp;measures, indirect</p><p>evidence from similar&nbsp;experimental&nbsp;</p><p>systems&nbsp;was used to inform&nbsp;likelihood</p><p>distributions of&nbsp;parameter&nbsp;values.</p><p>This information is presented in the</p><p>argumentation&nbsp;structure for the domain</p><p>model.</p>]]></description>
  </node>
  <node id="87" nodetype="solution" x="27620" y="172184" collapsed="false" undeveloped="false">
    <name></name>
    <description><![CDATA[<p>This data&nbsp;is provided in the</p><p>supplementary information</p>]]></description>
  </node>
  <node id="88" nodetype="solution" x="29342" y="172133" collapsed="false" undeveloped="false">
    <name></name>
    <description><![CDATA[<p>The simulation was build using a novel instantiation</p><p>of the CoSMoS process incorporating acceptance</p><p>test-driven development and modularisation of</p><p>model and simulation components</p>]]></description>
  </node>
  <connection parentid="5" childid="0"/>
  <connection parentid="5" childid="7"/>
  <connection parentid="5" childid="8"/>
  <connection parentid="0" childid="2"/>
  <connection parentid="0" childid="9"/>
  <connection parentid="8" childid="26"/>
  <connection parentid="7" childid="37"/>
  <connection parentid="7" childid="23"/>
  <connection parentid="7" childid="41"/>
  <connection parentid="0" childid="33"/>
  <connection parentid="5" childid="4"/>
  <connection parentid="5" childid="39"/>
  <connection parentid="5" childid="40"/>
  <connection parentid="26" childid="16"/>
  <connection parentid="8" childid="20"/>
  <connection parentid="3" childid="10"/>
  <connection parentid="3" childid="13"/>
  <connection parentid="3" childid="11"/>
  <connection parentid="5" childid="3"/>
  <connection parentid="0" childid="14"/>
  <connection parentid="0" childid="31"/>
  <connection parentid="3" childid="1"/>
  <connection parentid="7" childid="24"/>
  <connection parentid="8" childid="54"/>
  <connection parentid="54" childid="32"/>
  <connection parentid="54" childid="55"/>
  <connection parentid="0" childid="60"/>
  <connection parentid="5" childid="61"/>
  <connection parentid="0" childid="6"/>
  <connection parentid="10" childid="69"/>
  <connection parentid="12" childid="68"/>
  <connection parentid="12" childid="19"/>
  <connection parentid="1" childid="12"/>
  <connection parentid="10" childid="21"/>
  <connection parentid="13" childid="29"/>
  <connection parentid="13" childid="27"/>
  <connection parentid="27" childid="36"/>
  <connection parentid="11" childid="44"/>
  <connection parentid="45" childid="48"/>
  <connection parentid="45" childid="15"/>
  <connection parentid="2" childid="45"/>
  <connection parentid="9" childid="49"/>
  <connection parentid="49" childid="51"/>
  <connection parentid="33" childid="58"/>
  <connection parentid="58" childid="64"/>
  <connection parentid="78" childid="79"/>
  <connection parentid="14" childid="78"/>
  <connection parentid="24" childid="80"/>
  <connection parentid="80" childid="81"/>
  <connection parentid="23" childid="82"/>
  <connection parentid="82" childid="17"/>
  <connection parentid="37" childid="84"/>
  <connection parentid="84" childid="35"/>
  <connection parentid="41" childid="85"/>
  <connection parentid="85" childid="42"/>
  <connection parentid="26" childid="87"/>
  <connection parentid="20" childid="86"/>
  <connection parentid="8" childid="22"/>
  <connection parentid="22" childid="65"/>
  <connection parentid="22" childid="88"/>
  <connection parentid="18" childid="30"/>
  <connection parentid="31" childid="18"/>
  <connection parentid="31" childid="25"/>
  <connection parentid="25" childid="59"/>
  <connection parentid="25" childid="28"/>
  <connection parentid="31" childid="34"/>
  <connection parentid="34" childid="46"/>
  <connection parentid="34" childid="38"/>
  <connection parentid="31" childid="53"/>
  <connection parentid="53" childid="56"/>
</argument>
