# Supplementary material for: Simulating CXCR5 Dynamics in Complex Tissue Microenvironments
Source: Front Immunol. 2021 Sep 7;12:703088. doi: 10.3389/fimmu.2021.703088 (PMC8452942; doi:10.3389/fimmu.2021.703088)
Supplement: Supplementary file 3 [file DataSheet_3.zip › argumentation/FileS3_ DomainModelArgument.xml]

<?xml version="1.0" encoding="UTF-8"?>
<argument>
  <node id="0" nodetype="strategy" x="31749" y="175971" collapsed="false" undeveloped="false">
    <name>Strategy 1.4</name>
    <description><![CDATA[<p>Argue that the basis of our central claim is informed by</p><p>sufficient quantitative measurements&nbsp;of the physical</p><p>system</p>]]></description>
  </node>
  <node id="1" nodetype="goal" x="30071" y="177354" collapsed="false" undeveloped="false">
    <name>Claim 1.1.1</name>
    <description><![CDATA[<p>Our model organism, <em>mus musculus</em>, is the most appropriate</p><p>model organism to study&nbsp;the phenomenon&nbsp;of interest</p>]]></description>
  </node>
  <node id="2" nodetype="goal" x="28555" y="175515" collapsed="false" undeveloped="false">
    <name>Claim 1.4.1</name>
    <description><![CDATA[<p>We have sufficient data to explain the numbers of B cell&nbsp;</p><p>within the popliteal lymph node at key time points</p>]]></description>
  </node>
  <node id="3" nodetype="goal" x="29855" y="175522" collapsed="false" undeveloped="false">
    <name>Claim 1.4.2</name>
    <description><![CDATA[<p>We have sufficient data to inform the rate of</p><p>CXCL13 diffusion in a dense environment</p>]]></description>
  </node>
  <node id="5" nodetype="goal" x="31748" y="176303" collapsed="false" undeveloped="false">
    <name>Claim 1</name>
    <description><![CDATA[<p><span style="font-size: 18px;">The domain model is a fit for purpose representation of</span></p><p><span style="font-size: 18px;">CXCL13-dependent B-cell migration&nbsp;</span><span style="font-size: 18px;">within a popliteal </span></p><p><span style="font-size: 18px;">lymph node follicle</span><span style="font-size: 18px;">.</span></p>]]></description>
  </node>
  <node id="6" nodetype="strategy" x="33828" y="176990" collapsed="false" undeveloped="false">
    <name>Strategy 1.3</name>
    <description><![CDATA[<p>Argue that we have sufficient evidence to support&nbsp;the</p><p>low-level&nbsp;behaviours to be encoded into the model</p><p></p>]]></description>
  </node>
  <node id="7" nodetype="strategy" x="30100" y="177083" collapsed="false" undeveloped="false">
    <name>Strategy 1.1</name>
    <description><![CDATA[<p>Argue that our experimental system is an appropriate</p><p>model to investigate B-cell migration in&nbsp;lymph nodes</p>]]></description>
  </node>
  <node id="8" nodetype="strategy" x="31775" y="176805" collapsed="false" undeveloped="false">
    <name>Strategy 1.2</name>
    <description><![CDATA[<p>Argue that certain cell types, while important in</p><p>many contexts,&nbsp;<span style="font-size: 18px;">are not major contributors&nbsp;</span><span style="font-size: 18px;">to our </span></p><p><span style="font-size: 18px;">research phenomenon of interest&nbsp;</span><span style="font-size: 18px;">and as such </span></p><p><span style="font-size: 18px;">their omission from the model&nbsp;</span><span style="font-size: 18px;">is justified. &nbsp;</span></p>]]></description>
  </node>
  <node id="9" nodetype="goal" x="30566" y="175527" collapsed="false" undeveloped="false">
    <name>Claim 1.4.3</name>
    <description><![CDATA[<p>We have sufficient data to explain the key</p><p><span style="font-size: 18px;">spatial characteristics of a follicle</span></p>]]></description>
  </node>
  <node id="10" nodetype="solution" x="30449" y="174528" collapsed="false" undeveloped="false">
    <name></name>
    <description><![CDATA[<p></p><p><strong>1. Kumar, Varsha, Elke Scandella, Renzo Danuser, Lucas Onder,</strong></p><p><strong>Maximilian Nitschk&eacute;, Yoshinori Fukui, Cornelia Halin, Burkhard </strong></p><p><strong>Ludewig, and Jens V. Stein. &ldquo;Global Lymphoid Tissue Remodeling </strong></p><p><strong>during a Viral Infection Is Orchestrated by a B Cell&ndash;lymphotoxin-</strong></p><p><strong>Dependent Pathway.&rdquo; Blood 115, no. 23 (June 10, 2010): 4725&ndash;33. </strong></p><p><strong>doi:10.1182/blood-2009-10-250118.</strong></p><p></p><p><strong>2. Irla, M et al. &ldquo;Three-Dimensional Visualization of the Mouse</strong></p><p><strong>Thymus Organization in Health and Immunodeficiency.&rdquo;</strong></p><p><strong>Journal of Immunology (Baltimore, Md.: 1950) 190, no. 2</strong></p><p><strong>(January 15, 2013): 586&ndash;96. doi:10.4049/jimmunol.1200119.</strong></p><p></p><p><strong>3. Kislitsyn, Alexey, Rostislav Savinkov, Mario Novkovic, </strong></p><p><strong>Lucas Onder, and Gennady Bocharov. &ldquo;Computational Approach </strong></p><p><strong>to 3D Modeling of the Lymph Node Geometry.&rdquo; Computation 3, </strong></p><p><strong>no. 2 (May 22, 2015): 222&ndash;34. doi:10.3390/computation3020222.</strong></p><p></p><p></p><p><strong>4. Data provided in file named: domainArgumentation_1.43</strong></p><p><strong></strong></p><p></p><p></p>]]></description>
  </node>
  <node id="11" nodetype="goal" x="34041" y="177617" collapsed="false" undeveloped="false">
    <name>Claim 1.3.3</name>
    <description><![CDATA[<p>Stroma and migratory factors are key regulators&nbsp;of&nbsp;B-cell</p><p>migration in lymph nodes</p>]]></description>
  </node>
  <node id="12" nodetype="solution" x="28631" y="175049" collapsed="false" undeveloped="false">
    <name></name>
    <description><![CDATA[<p>Data provided in&nbsp;supplementary file 1</p><p></p>]]></description>
  </node>
  <node id="14" nodetype="solution" x="30092" y="177679" collapsed="false" undeveloped="false">
    <name></name>
    <description><![CDATA[<p><em></em><span style="font-size: 18px;">To study responses to immunisation we need an</span></p><p>in vivo system&nbsp;where B cell activation can arise</p><p>and bear similarities to those that&nbsp;occur in humans.</p><p>Furthermore, to keep findings consistent with previous</p><p>studies we wish to choose&nbsp;a well characterised model</p><p>of immunisation.</p><p></p><p>In light of these criteria,&nbsp;<em>mus musculus</em>&nbsp;is the most</p><p>appropriate model&nbsp;organism to use. Where possible,</p><p><em>in silico</em>&nbsp;experimentation will be used&nbsp;to replace, reduce</p><p>and refine the number&nbsp;of mice used in this study&nbsp;</p>]]></description>
  </node>
  <node id="15" nodetype="solution" x="32597" y="174371" collapsed="false" undeveloped="false">
    <name></name>
    <description><![CDATA[<p></p><p><strong>1. Luther, Sanjiv A., et al.&nbsp;&ldquo;Differing Activities of Homeostatic</strong></p><p><strong>Chemokines CCL19, CCL21, and&nbsp;CXCL12 in Lymphocyte</strong></p><p><strong>and Dendritic Cell Recruitment and Lymphoid&nbsp;Neogenesis.</strong></p><p><strong>&rdquo; The Journal of Immunology 169, no. 1 (July 1, 2002):</strong></p><p><strong>424&ndash;33. doi:10.4049/jimmunol.169.1.424.</strong></p><p></p><p></p><p><strong>2. Gunn, M. D., V. N. Ngo, K. M. Ansel, E. H. Ekland,</strong></p><p><strong>J. G. Cyster, and L. T. Williams. &ldquo;A B-Cell-Homing</strong></p><p><strong>Chemokine Made in Lymphoid Follicles Activates</strong></p><p><strong>Burkitt&rsquo;s Lymphoma Receptor-1.&rdquo; Nature 391, no.</strong></p><p><strong>6669 (February 19, 1998): 799&ndash;803. doi:10.1038/35876.</strong></p><p></p><p><strong>3. Wang, Yana, and Darrell J. Irvine. &ldquo;Convolution of</strong></p><p><strong>Chemoattractant Secretion Rate, Source Density, and</strong></p><p><strong>Receptor&nbsp;</strong><strong>Desensitization Direct Diverse Migration Patterns</strong></p><p><strong>in Leukocytes.&rdquo;&nbsp;</strong><strong>Integrative Biology: Quantitative Biosciences</strong></p><p><strong>from Nano to Macro 5,&nbsp;</strong><strong>no. 3 (March 2013): 481&ndash;94.</strong></p><p><strong>doi:10.1039/c3ib20249f.</strong></p><p></p><p></p><p><strong>4. Park, Chung, Il-Young Hwang, Rajesh K. Sinha, Olena Kamenyeva,</strong></p><p><strong>Michael D. Davis, and John H. Kehrl. &ldquo;Lymph Node B Lymphocyte</strong></p><p><strong>Trafficking Is Constrained by Anatomy and Highly Dependent upon</strong></p><p><strong>Chemoattractant Desensitization.&rdquo; Blood 119, no. 4 (January 26,</strong></p><p><strong>2012): 978&ndash;89. doi:10.1182/blood-2011-06-364273.</strong></p>]]></description>
  </node>
  <node id="16" nodetype="solution" x="33011" y="178005" collapsed="false" undeveloped="false">
    <name></name>
    <description><![CDATA[<p><a href="http://www.nature.com/nri/journal/v3/n11/full/nri1222.html" target="_blank">Von Andrian, Ulrich H., and Thorsten R. Mempel.</a></p><p><a href="http://www.nature.com/nri/journal/v3/n11/full/nri1222.html" target="_blank">&ldquo;Homing and Cellular Traffic in Lymph Nodes." 2003</a></p><p></p>]]></description>
  </node>
  <node id="17" nodetype="solution" x="33551" y="177931" collapsed="false" undeveloped="false">
    <name></name>
    <description><![CDATA[<p><a href="http://www.ncbi.nlm.nih.gov/pubmed/24681449" target="_blank">Victora, Gabriel D, and Luka Mesin. &ldquo;Clonal and</a></p><p><a href="http://www.ncbi.nlm.nih.gov/pubmed/24681449" target="_blank">Cellular Dynamics in Germinal Centers.&rdquo; 2014</a></p><p></p><p></p><p></p><p><a href="http://www.ncbi.nlm.nih.gov/pmc/articles/PMC2366796/" target="_blank">Allen, Christopher D. C., and Jason G. Cyster.&nbsp;</a></p><p><a href="http://www.ncbi.nlm.nih.gov/pmc/articles/PMC2366796/" target="_blank">&ldquo;Follicular Dendritic Cell Networks&nbsp;of Primary </a></p><p><a href="http://www.ncbi.nlm.nih.gov/pmc/articles/PMC2366796/" target="_blank">Follicles and Germinal&nbsp;Centers:&nbsp;Phenotype and </a></p><p><a href="http://www.ncbi.nlm.nih.gov/pmc/articles/PMC2366796/" target="_blank">Function.&rdquo; 2008</a></p><p></p><p></p><p><a href="http://www.ncbi.nlm.nih.gov/pubmed/11043777" target="_blank">Cyster, J. G., et al. &ldquo;Follicular Stromal Cells and</a></p><p><a href="http://www.ncbi.nlm.nih.gov/pubmed/11043777" target="_blank">Lymphocyte Homing to Follicles.&rdquo; Immunological</a></p><p><a href="http://www.ncbi.nlm.nih.gov/pubmed/11043777" target="_blank">Reviews 176 (August 2000): 181&ndash;93.</a></p>]]></description>
  </node>
  <node id="18" nodetype="context" x="31062" y="176303" collapsed="false" undeveloped="false">
    <name>definition of fit for purpose</name>
    <description><![CDATA[<p>Contains the minimum requirements needed</p><p>to reproduce&nbsp;<span style="font-size: 18px;">(as determined&nbsp;</span><span style="font-size: 18px;">statistically)</span>&nbsp;the</p><p>behaviours observed<span style="font-size: 18px;">&nbsp;in&nbsp;</span><span style="font-size: 18px;">our experimental data</span></p>]]></description>
  </node>
  <node id="19" nodetype="solution" x="35182" y="174700" collapsed="false" undeveloped="false">
    <name></name>
    <description><![CDATA[<p></p><p><strong>Coelho, Fernanda M., et al. &ldquo;Naive B-Cell Trafficking</strong></p><p><strong>Is Shaped by Local Chemokine Availability and LFA-1</strong></p><p><strong>&ndash;independent Stromal Interactions.&rdquo; Blood 121, no. 20 </strong></p><p><strong>(May 16, 2013): 4101&ndash;9. doi:10.1182/blood-2012-10-465336.</strong></p>]]></description>
  </node>
  <node id="20" nodetype="goal" x="34548" y="177632" collapsed="false" undeveloped="false">
    <name>Claim 1.3.4</name>
    <description><![CDATA[<p><span style="font-size: 18px;">B cell migration is dependent on&nbsp;</span><span style="font-size: 18px;">chemoattractant&nbsp;</span><span style="font-size: 18px;">desensitisation</span></p><p></p><p></p>]]></description>
  </node>
  <node id="21" nodetype="solution" x="34042" y="177952" collapsed="false" undeveloped="false">
    <name></name>
    <description><![CDATA[<p><a href="http://www.ncbi.nlm.nih.gov/pubmed/15300245" target="_blank">Allen, Christopher D. C. and&nbsp;Jason G. Cyster.</a></p><p><a href="http://www.ncbi.nlm.nih.gov/pubmed/15300245" target="_blank">&ldquo;Germinal Center</a>&nbsp;<a href="http://www.ncbi.nlm.nih.gov/pubmed/15300245" target="_blank">Dark and Light Zone Organization </a></p><p><a href="http://www.ncbi.nlm.nih.gov/pubmed/15300245" target="_blank">Is Mediated by CXCR4 and CXCR5.&rdquo; 2004</a></p><p></p><p></p><p></p><p></p><p><a href="http://www.sciencemag.org/content/315/5811/528.abstract&amp;link_type=GOOGLESCHOLAR" target="_blank"> </a></p><p><a href="http://intimm.oxfordjournals.org/content/22/6/413.long" target="_blank">Pereira, Jo&atilde;o Pedro, Lisa M. Kelly, and Jason G. Cyster.</a></p><p><a href="http://intimm.oxfordjournals.org/content/22/6/413.long" target="_blank">&ldquo;Finding the Right Niche: B-Cell Migration in the Early</a></p><p><a href="http://intimm.oxfordjournals.org/content/22/6/413.long" target="_blank">Phases&nbsp;of T-Dependent Antibody Responses.&rdquo; 2010</a></p><p></p><p></p>]]></description>
  </node>
  <node id="22" nodetype="goal" x="32983" y="177626" collapsed="false" undeveloped="false">
    <name>Claim 1.3.1</name>
    <description><![CDATA[<p>Lymphocytes pass&nbsp;through the&nbsp;lymph&nbsp;node at a steady rate</p>]]></description>
  </node>
  <node id="23" nodetype="goal" x="33488" y="177627" collapsed="false" undeveloped="false">
    <name>Claim 1.3.2</name>
    <description><![CDATA[<p>Immune complexes&nbsp;can be presented by&nbsp;follicular dendritic&nbsp;cells.</p>]]></description>
  </node>
  <node id="24" nodetype="context" x="32549" y="175939" collapsed="false" undeveloped="false">
    <name>definition of sufficient measurements</name>
    <description><![CDATA[<p>Direct measurements are available for the spatial</p><p>organisation of the lymph node, the cellularity of the lymph</p><p>node and the kinetics of chemokine mediated migration.</p><p>In the absence of direct measures there is indirect evidence</p><p>available from similar experimental systems from which</p><p>we can generate a likelihood distribution <em>a priori</em>.</p>]]></description>
  </node>
  <node id="25" nodetype="solution" x="34570" y="177978" collapsed="false" undeveloped="false">
    <name></name>
    <description><![CDATA[<p><a href="http://www.ncbi.nlm.nih.gov/pubmed/22039261" target="_blank">Park, Chung et al. &ldquo;Lymph Node B LymphocyteTrafficking </a></p><p><a href="http://www.ncbi.nlm.nih.gov/pubmed/22039261" target="_blank">Is&nbsp;Constrained by Anatomy and Highly Dependent upon&nbsp;</a></p><p><a href="http://www.ncbi.nlm.nih.gov/pubmed/22039261" target="_blank">Chemoattractant&nbsp;Desensitization.&rdquo;Blood 119, no. 4(January </a></p><p><a href="http://www.ncbi.nlm.nih.gov/pubmed/22039261" target="_blank">26, 2012): 978&ndash;89.&nbsp;doi:10.1182/blood-2011-06-364273.</a></p>]]></description>
  </node>
  <node id="26" nodetype="goal" x="31501" y="177211" collapsed="false" undeveloped="false">
    <name>Claim 1.2.1</name>
    <description><![CDATA[<p>we do not need to directly encode&nbsp;fibroblastic reticular cells</p>]]></description>
  </node>
  <node id="28" nodetype="goal" x="32063" y="177214" collapsed="false" undeveloped="false">
    <name>Claim 1.2.2</name>
    <description><![CDATA[<p>we do not need to account for T cells</p><p></p>]]></description>
  </node>
  <node id="29" nodetype="goal" x="31800" y="175562" collapsed="false" undeveloped="false">
    <name>Claim 1.4.4</name>
    <description><![CDATA[<p>We have sufficient evidence to inform the</p><p>network&nbsp;features of lymph node stroma</p>]]></description>
  </node>
  <node id="30" nodetype="solution" x="31907" y="174988" collapsed="false" undeveloped="false">
    <name></name>
    <description><![CDATA[<p></p><p>Figure panel 1</p>]]></description>
  </node>
  <node id="31" nodetype="goal" x="35256" y="175464" collapsed="false" undeveloped="false">
    <name>claim 1.4.7</name>
    <description><![CDATA[<p>We have sufficient data to inform our model</p><p>of B-cell migration in the follicles of popliteal</p><p>lymph node.</p>]]></description>
  </node>
  <node id="33" nodetype="context" x="30772" y="177084" collapsed="false" undeveloped="false">
    <name>definition of appropriate</name>
    <description><![CDATA[<p>Suitable to inform our model in&nbsp;</p><p>light of our research context</p>]]></description>
  </node>
  <node id="34" nodetype="context" x="34402" y="176979" collapsed="false" undeveloped="false">
    <name>definition of sufficient evidence</name>
    <description><![CDATA[<p>these claims are supported by several published</p><p>experimental and theoretical publications&nbsp;and are</p><p>widely accepted within the immunology community</p>]]></description>
  </node>
  <node id="35" nodetype="goal" x="32716" y="175529" collapsed="false" undeveloped="false">
    <name>Claim 1.4.5</name>
    <description><![CDATA[<p>We have sufficient evidence to approximate</p><p>total CXCL13 levels in lymph nodes</p>]]></description>
  </node>
  <node id="37" nodetype="solution" x="31538" y="177521" collapsed="false" undeveloped="false">
    <name></name>
    <description><![CDATA[<p>FRCs are key determinants of T-cell migration.</p><p>However, based on data from the CXCL13 cre</p><p>eYFP mouse these cells originate from a CXCL13</p><p>producing cell but do not express CXCL13 in the</p><p>adult LN.</p>]]></description>
  </node>
  <node id="38" nodetype="goal" x="33897" y="175490" collapsed="false" undeveloped="false">
    <name>Claim 1.4.6</name>
    <description><![CDATA[<p>We have sufficient evidence to inform the&nbsp;</p><p>kinetic parameters of receptor recycling</p>]]></description>
  </node>
  <node id="39" nodetype="solution" x="32054" y="177476" collapsed="false" undeveloped="false">
    <name></name>
    <description><![CDATA[<p>CD4+ T helper cells are the major</p><p>T-cell&nbsp;subset which facilitate B-cell</p><p>activation.&nbsp;However, this activation</p><p>signal&nbsp;is not recieved&nbsp;until after a B</p><p>cell has captured and&nbsp;processed</p><p>antigen which is outside the scope</p><p>of our&nbsp;research context. Furthermore,</p><p>only small&nbsp;amounts&nbsp;of T cell subsets</p><p>reside within the&nbsp;follicle in steady-state&nbsp;</p><p>conditions.</p>]]></description>
  </node>
  <node id="41" nodetype="solution" x="33732" y="174141" collapsed="false" undeveloped="false">
    <name></name>
    <description><![CDATA[<p></p><p><strong>1. Tilo Beyer, Michael Meyer-Hermann. &ldquo;Modeling Emergent </strong></p><p><strong>Tissue Organization Involving High-Speed Migrating Cells </strong></p><p><strong>in a Flow Equilibrium.&rdquo; Physical Review. E, Statistical, </strong></p><p><strong>Nonlinear, and Soft Matter Physics 76, no. 2 Pt 1 (2007): </strong></p><p><strong>021929. doi:10.1103/PhysRevE.76.021929.</strong></p><p></p><p><strong>2. Sh, Zigmond, Sullivan Sj, and Lauffenburger Da. &ldquo;Kinetic</strong></p><p><strong>Analysis of Chemotactic&nbsp;</strong><strong>Peptide Receptor Modulation., </strong></p><p><strong>Kinetic Analysis of Chemotactic Peptide Receptor</strong></p><p><strong>Modulation.&rdquo; The Journal of Cell Biology, The Journal of </strong></p><p><strong>Cell Biology 92, 92, no. 1,</strong><strong>1 (January 1, 1982): 34, 34&ndash;43. </strong></p><p><strong>doi:10.1083/jcb.92.1.34.</strong></p><p></p><p><strong></strong></p><p><strong>3. Sklar, L. A., D. A. Finney, Z. G. Oades, A. J. Jesaitis, </strong></p><p><strong>R. G.Painter,&nbsp;</strong><strong>and C. G. Cochrane. &ldquo;The Dynamics of </strong></p><p><strong>Ligand-Receptor&nbsp;</strong><strong>Interactions. Real-Time Analyses of </strong></p><p><strong>Association, Dissociation, and&nbsp;</strong><strong>Internalization of an </strong></p><p><strong>N-Formyl Peptide and Its Receptors on the Human</strong></p><p><strong>Neutrophil.&rdquo; The Journal of Biological Chemistry 259, </strong></p><p><strong>no. 9 (May 10, 1984):</strong><strong>5661&ndash;69.</strong></p><p></p><p></p><p><strong>4. Vega, Beatriz, Laura Mart&iacute;nez Mu&ntilde;oz, Borja L. Holgado, Pilar Lucas, </strong></p><p><strong>J. M. Rodr&iacute;guez-Frade, Ana Calle, J. L. Rodr&iacute;guez-Fern&aacute;ndez, et al. </strong></p><p><strong>&ldquo;Technical Advance: Surface Plasmon Resonance-Based Analysis of </strong></p><p><strong>CXCL12 Binding Using Immobilized Lentiviral Particles.&rdquo; Journal of </strong></p><p><strong>Leukocyte&nbsp;</strong><strong>Biology 90, no. 2 (August 2011): 399&ndash;408. doi:10.1189/jlb.</strong></p><p><strong>1010-565.</strong></p><p></p><p></p><p><strong>5. Barroso, Rub&eacute;n, Laura Mart&iacute;nez Mu&ntilde;oz, Sergio Barrondo, Beatriz Vega, </strong></p><p><strong>Borja L. Holgado, Pilar Lucas, Amparo Ba&iacute;llo, Joan Sall&eacute;s, Jos&eacute; M. </strong></p><p><strong>Rodr&iacute;guez-Frade,&nbsp;</strong><strong>and Mario Mellado. &ldquo;EBI2 Regulates CXCL13-Mediated </strong></p><p><strong>Responses by Heterodimerization&nbsp;</strong><strong>with CXCR5.&rdquo; FASEB Journal: Official </strong></p><p><strong>Publication of the Federation of American&nbsp;</strong><strong>Societies for Experimental Biology </strong></p><p><strong>26, no. 12 (December 2012): 4841&ndash;54.&nbsp;</strong><strong>doi:10.1096/fj.12-208876.</strong></p><p></p><p></p><p></p>]]></description>
  </node>
  <node id="46" nodetype="strategy" x="28585" y="175289" collapsed="false" undeveloped="false">
    <name>Strategy 1.4.1</name>
    <description><![CDATA[<p>Quantify absoloute numbers of B cells</p><p><span style="font-size: 18px;">following&nbsp;</span><span style="font-size: 18px;">enzymatic&nbsp;</span><span style="font-size: 18px;">isolation of cells from pLNs.</span></p><p><span style="font-size: 18px;">Samples will be&nbsp;</span><span style="font-size: 18px;">analysed using flow cytometry in</span></p><p><span style="font-size: 18px;">conjunction with&nbsp;</span><span style="font-size: 18px;">AccuCheck beads to ensure</span></p><p><span style="font-size: 18px;">that accurate cell&nbsp;</span><span style="font-size: 18px;">counts are obtained.&nbsp;</span></p>]]></description>
  </node>
  <node id="47" nodetype="strategy" x="29844" y="175249" collapsed="false" undeveloped="false">
    <name>Strategy 1.4.2</name>
    <description><![CDATA[<p><span style="font-size: 18px;">fluorescently&nbsp;</span><span style="font-size: 18px;">labelled chemokine molecules&nbsp;</span></p><p><span style="font-size: 18px;">were added to a dense collagen matrix</span></p><p><span style="font-size: 18px;">(3.3mg/ml). And imaged using sub millisecond</span></p><p><span style="font-size: 18px;">single molecule imaging. Single molecules</span></p><p><span style="font-size: 18px;">were tracked using ADEMS code and their</span></p><p><span style="font-size: 18px;">displacement per unit time&nbsp;</span><span style="font-size: 18px;">was used to derive</span></p><p><span style="font-size: 18px;">a diffusion coefficient</span></p>]]></description>
  </node>
  <node id="48" nodetype="assumption" x="29205" y="175131" collapsed="false" undeveloped="false">
    <name></name>
    <description><![CDATA[<p>Fluorescently labelled chemokine molecules</p><p>have similar diffusion characteristics to normal</p><p>molecules. These molecules can be used in</p><p>vivo&nbsp;and retain their biological function and</p><p>can bind&nbsp;relevant&nbsp;receptors</p>]]></description>
  </node>
  <node id="49" nodetype="assumption" x="34235" y="174945" collapsed="false" undeveloped="false">
    <name></name>
    <description><![CDATA[<p>We assume that CXCR5 kinetics on B cells are</p><p>in a similar range to other chemokine receptors</p><p>on other cell types.</p>]]></description>
  </node>
  <node id="50" nodetype="justification" x="29213" y="175366" collapsed="false" undeveloped="false">
    <name></name>
    <description><![CDATA[<p><strong>Hatse et al (2006). "Stromal cell-derived</strong></p><p><strong>factor&nbsp;</strong><strong>1&nbsp;</strong><strong>(CXCL12)</strong><strong>binds to endothelial cells</strong></p><p><strong>and&nbsp;</strong><strong>signals&nbsp;</strong><strong>t</strong><strong>hrough a receptor</strong><strong>different from</strong></p><p><strong>CXCR".&nbsp;</strong><strong>Biochemical and Biophysical</strong></p><p><strong>Research&nbsp;</strong><strong>Communications 348, 192-199.</strong></p><p></p><p><strong>Strong et al (2006). "Synthetic chemokines</strong></p><p><strong>directly&nbsp;</strong><strong>labeled&nbsp;</strong><strong>with a fluorescent dye as</strong></p><p><strong>tools&nbsp;</strong><strong>for studying&nbsp;</strong><strong>chemokine and&nbsp;</strong><strong>chemokine</strong></p><p><strong>receptor&nbsp;</strong><strong>interactions.&nbsp;</strong><strong>Eur Cytokine Netw.,</strong></p><p><strong>17 (1)</strong><strong>49-59.</strong></p>]]></description>
  </node>
  <node id="51" nodetype="solution" x="29915" y="174991" collapsed="false" undeveloped="false">
    <name></name>
    <description><![CDATA[<p>Data provided in file named:</p><p>domainArgumentation_1.42</p>]]></description>
  </node>
  <node id="52" nodetype="strategy" x="30439" y="175106" collapsed="false" undeveloped="false">
    <name>Strategy 1.4.3</name>
    <description><![CDATA[<p>Consolidate all existing measures&nbsp;from the literature</p><p>and from our lab. Datasets were obtained as follows:</p><p></p><p><strong>1.</strong> BABB cleared pLNs imaged with OCT scanning and stained&nbsp;</p><p>with B220.</p><p></p><p><span style="font-size: 18px;"><strong>2.</strong> frozen tissues were&nbsp;</span>embedded in OCT and</p><p>fixed with 2% paraformaldehyde.&nbsp;Antibody stained&nbsp;slices</p><p>were scanned with an LSM 510&nbsp;confocal and&nbsp;full organ</p><p>reconstruction in three dimensions&nbsp;(FOR3D).</p><p></p><p><strong>3.</strong> Immunofluorescent Z-stack images were used to quanitfy B220</p><p>stained areas of the lymph node and were reconstructed</p><p>in three dimenstions (FOR3D).</p><p></p><p><strong></strong></p><p><strong>4.</strong>10 micron thick frozen lymph node sections&nbsp;were stained&nbsp;with anti-B220</p><p>antibodies and&nbsp;analysed using confocal microscopy. 2D area was</p><p>determined using a semi-automated image analysis pipeline in</p><p>cellProfiler.</p><p></p>]]></description>
  </node>
  <node id="53" nodetype="strategy" x="31756" y="175317" collapsed="false" undeveloped="false">
    <name>Strategy 1.4.4</name>
    <description><![CDATA[<p>Key network parameters of LN stroma were</p><p>obtained from high-resolution&nbsp;confocal images&nbsp;</p><p>of&nbsp;follicular stromal cells using cxcl13-cre x&nbsp;R26-eyfp</p><p>reporter&nbsp;mice.</p>]]></description>
  </node>
  <node id="55" nodetype="strategy" x="32527" y="175057" collapsed="false" undeveloped="false">
    <name>Strategy 1.4.5</name>
    <description><![CDATA[<p>Likelihood distributions for the total amount of CXCL13&nbsp;<span style="font-size: 18px;">per follicle was determined </span></p><p><span style="font-size: 18px;">using data from in vitro&nbsp;</span><span style="font-size: 18px;">migration&nbsp;</span><span style="font-size: 18px;">assays and concentration measurements&nbsp;</span><span style="font-size: 18px;">and </span></p><p><span style="font-size: 18px;">computational modelling. Datasets were obtained&nbsp;</span><span style="font-size: 18px;">as follows:</span></p><p></p><p></p><p><strong>1.</strong>&nbsp;CXCL13 per mg tissue was measured in pooled LNs by&nbsp;Western&nbsp;Blotting. In this</p><p>approach, titrations of recombinant&nbsp;chemokines were used to quanitfy the amount</p><p>of&nbsp;chemokines&nbsp;in tissues.&nbsp;<span style="font-size: 18px;">The weight of each popliteal LN was measured and </span>multiplying</p><p>these values&nbsp;gives the total concentration of CXCL13&nbsp;within one LN.&nbsp;To determine t<span style="font-size: 18px;">he </span></p><p><span style="font-size: 18px;">concentration per follicle this&nbsp;</span><span style="font-size: 18px;">value was&nbsp;</span>divided by the average number&nbsp;of follicles within</p><p>a&nbsp;lymph node.</p><p></p><p><strong>2.</strong>&nbsp;Used in vitro migration assays with varying&nbsp;concentrations to study lymphocyte</p><p>responses to CXCL13</p><p></p><p><strong></strong></p><p><strong>3.</strong>&nbsp;Using computational modelling and chemokine-releasing&nbsp;microspheres an analysis of&nbsp;</p><p>physiological gradients of CCL21&nbsp;and CCL19 produced&nbsp;by beads embedded in 3D collagen</p><p>gels was performed. &nbsp;</p><p></p><p><strong>4.</strong>&nbsp;in vitro chemotaxis assay on LN derived B cells</p><p></p>]]></description>
  </node>
  <node id="57" nodetype="strategy" x="33709" y="175069" collapsed="false" undeveloped="false">
    <name></name>
    <description><![CDATA[<p><strong>Strategy 1.4.6</strong></p><p>Likelihood distributions for the kinetics of surface CXCR5&nbsp;expression on B cells were</p><p>determined from different&nbsp;<span style="font-size: 18px;">cell types, receptors and ligands. Parameter values&nbsp;</span><span style="font-size: 18px;">obtained </span></p><p><span style="font-size: 18px;">as follows:</span></p><p></p><p><strong>1.</strong> A theoretical paper which provides a detailed discussion&nbsp;of experimental measures</p><p>of the rate constants governing&nbsp;the dynamics of surface&nbsp;chemokine receptor expression</p><p>on lymphocytes</p><p></p><p></p><p><strong>2.</strong> The dynamics of the chemotactic peptide receptor on rabbit&nbsp;polymorphonuclear</p><p>leucocytes were followed using the tritiated&nbsp;peptide N-formlynorleucylleuclyphenylalanine</p><p><strong></strong></p><p></p><p><strong>3.</strong> Flow cytometry was used to measure the kinetics of binding</p><p>of fluorescein-labeled formyl peptide to chemotactic receptors</p><p>on human neutrophils.</p><p></p><p><strong>4.</strong> A review of chemokine receptor internalisation and recycling&nbsp;contains a table with the</p><p>rates of chemokine receptor&nbsp;internalisation&nbsp;and recycling in different cell lines.</p><p></p><p><strong>5.</strong> Surface Plasmon Resonance measures for CXCL13 and CXCR5</p><p></p><p><strong></strong></p><p></p>]]></description>
  </node>
  <node id="58" nodetype="strategy" x="35220" y="175180" collapsed="false" undeveloped="false">
    <name>Strategy 1.4.7</name>
    <description><![CDATA[<p>Fluorescently labeled wild type and CXCR5-/-&nbsp;B cells</p><p>were adoptively transferred into WT hosts and their&nbsp;<span style="color: #4f4f4f; font-family: 'Lucida Sans', 'Lucida Sans Unicode', 'Lucida Grande', Verdana, Arial, Helvetica, sans-serif; font-size: 14px; line-height: 28.9333px; white-space: normal;"></span></p><p><span style="color: #4f4f4f; font-family: 'Lucida Sans', 'Lucida Sans Unicode', 'Lucida Grande', Verdana, Arial, Helvetica, sans-serif; font-size: 14px; line-height: 28.9333px; white-space: normal;"></span></p><p>distribution and migration patterns inside popliteal</p><p>lymph nodes were analysed&nbsp;using selective plane</p><p>illumination microscopy, which preserves the three</p><p>dimensional organ structure.</p>]]></description>
  </node>
  <connection parentid="5" childid="0"/>
  <connection parentid="5" childid="6"/>
  <connection parentid="5" childid="7"/>
  <connection parentid="5" childid="8"/>
  <connection parentid="0" childid="2"/>
  <connection parentid="0" childid="9"/>
  <connection parentid="0" childid="3"/>
  <connection parentid="22" childid="16"/>
  <connection parentid="23" childid="17"/>
  <connection parentid="11" childid="21"/>
  <connection parentid="6" childid="22"/>
  <connection parentid="6" childid="23"/>
  <connection parentid="6" childid="11"/>
  <connection parentid="8" childid="26"/>
  <connection parentid="8" childid="28"/>
  <connection parentid="7" childid="1"/>
  <connection parentid="0" childid="29"/>
  <connection parentid="0" childid="35"/>
  <connection parentid="0" childid="38"/>
  <connection parentid="0" childid="31"/>
  <connection parentid="6" childid="20"/>
  <connection parentid="20" childid="25"/>
  <connection parentid="5" childid="18"/>
  <connection parentid="0" childid="24"/>
  <connection parentid="7" childid="33"/>
  <connection parentid="6" childid="34"/>
  <connection parentid="1" childid="14"/>
  <connection parentid="26" childid="37"/>
  <connection parentid="28" childid="39"/>
  <connection parentid="2" childid="46"/>
  <connection parentid="46" childid="12"/>
  <connection parentid="47" childid="48"/>
  <connection parentid="3" childid="47"/>
  <connection parentid="47" childid="50"/>
  <connection parentid="47" childid="51"/>
  <connection parentid="52" childid="10"/>
  <connection parentid="9" childid="52"/>
  <connection parentid="53" childid="30"/>
  <connection parentid="29" childid="53"/>
  <connection parentid="35" childid="55"/>
  <connection parentid="55" childid="15"/>
  <connection parentid="38" childid="57"/>
  <connection parentid="57" childid="49"/>
  <connection parentid="57" childid="41"/>
  <connection parentid="31" childid="58"/>
  <connection parentid="58" childid="19"/>
</argument>
